# Supplementary material for: Polyphenol-Rich Aronia melanocarpa Fruit Beneficially Impact Cholesterol, Glucose, and Serum and Gut Metabolites: A Randomized Clinical Trial
Source: Foods. 2024 Aug 30;13(17):2768. doi: 10.3390/foods13172768 (PMC11395532; doi:10.3390/foods13172768)
Supplement: Supplementary file 1 [file foods-13-02768-s001.zip]

Archive with 4 entries (4 files):
- foods-3140473-supplementary.pdf
- SupplementalFile S3_FecalAnnotation.csv
- SupplementalFileS1_SerumAnnotation.xlsx
- SupplementalFileS2_BileAcids.csv
