# Supplementary material for: Polyphenol-Rich Aronia melanocarpa Fruit Beneficially Impact Cholesterol, Glucose, and Serum and Gut Metabolites: A Randomized Clinical Trial
Source: Foods. 2024 Aug 30;13(17):2768. doi: 10.3390/foods13172768 (PMC11395532; doi:10.3390/foods13172768)
Supplement: Supplementary file 1 [file foods-13-02768-s001.zip › SupplementalFile S3_FecalAnnotation.csv]

		Group	Aronia Pre	Aronia Pre	Aronia Pre	Aronia Pre	Aronia Pre	Aronia Pre	Aronia Pre	Aronia Post	Aronia Post	Aronia Post	Aronia Post	Aronia Post	Aronia Post	Aronia Post	Control Pre	Control Pre	Control Pre	Control Pre	Control Pre	Control Pre	Control Pre	Control Post	Control Post	Control Post	Control Post	Control Post	Control Post	Control Post
Annotation	m/z	Retention time (min)	Fecal1	Fecal3	Fecal9	Fecal19	Fecal22	Fecal24	Fecal26	Fecal4	Fecal6	Fecal8	Fecal10	Fecal12	Fecal15	Fecal27	Fecal5	Fecal7	Fecal11	Fecal13	Fecal14	Fecal18	Fecal25	Fecal2	Fecal16	Fecal17	Fecal20	Fecal21	Fecal23	Fecal28	Identifier	Adduct	Formula	Annotation Score	Delta P-value
(2S,3S,4S,5R)-3,4,5-Trihydroxy-6-[[7-hydroxy-2-(4-hydroxyphenyl)-4-oxo-2,3-dihydrochromen-5-yl]oxy]oxane-2-carboxylic acid	447.0944331	2.6	132.121713	92.11618386	153.0750041	143.1010786	182.7956601	142.8108724	1697.584537	92.24043594	108.2579747	248.8238212	75.16615403	122.3274697	178.026901	99.22542274	97.53570561	42.20862997	103.4486124	80.57854979	288.6794418	94.33688318	6.81770943	189.847473	174.2880487	454.2445547	212.5840909	97.53894438	139.377661	157.5337374	HMDB0257724	M-H	C21H20O11	34.9	0.22607
(2S)-2-[[(2R,3S,4R,5R)-5-(6-Aminopurin-9-yl)-3,4-dihydroxyoxolan-2-yl]methylamino]-4-sulfanylbutanoic acid	383.1145863	5.4	1663.392064	1709.633057	2000.387451	1640.220803	1446.964281	2415.726032	931.3325659	1412.334115	2417.051037	1267.396248	1656.405691	1950.811149	777.7148316	1278.244632	1283.326791	852.1630342	1744.973517	1940.353057	2743.312996	1996.340892	1696.286148	1755.944587	1743.20929	2464.389077	890.115206	1230.647153	2104.693028	2542.606691	HMDB0258158	M-H	C14H20N6O5S	39.9	0.71897
11-Methoxynoryangonin	273.075593	4.7	715.0010195	713.4605653	853.3055625	909.7200532	390.6000708	1071.599052	251.9977198	556.2346136	1005.343965	607.6524661	877.060414	842.7526312	569.1807479	650.9815783	315.361692	609.9722051	884.8182206	628.9906804	1192.179404	721.2581299	652.2782893	626.9544242	598.1231268	459.2883541	61.92836198	443.4771303	1170.704539	1325.709729	HMDB0030754	M-H	C15H14O5	37.7	0.43387
2-Methoxyestradiol-3-methylether	315.1969524	6.8	208.018592	352.2922548	497.1970553	246.0397998	514.1135397	918.8537981	12664.41381	579.3067033	307.3758407	455.9066771	105.4460847	265.1679459	625.0390816	457.5610131	755.3032311	416.6880711	189.7309195	550.2509812	409.3069578	369.3855965	568.5120472	579.346593	5133.115983	17620.41566	18688.33339	737.4151892	385.6521124	41.51135995	HMDB0000344	M-H	C20H28O3	37.2	0.63634
3,4-Dihydro-8-hydroxy-3-(3-hydroxy-4-methoxyphenyl)-1H-2-benzopyran-1-one	285.0764089	5.4	34.20864295	97.27497203	70.3711152	90.18446581	0.551185805	81.83006872	0	15.17694622	97.207396	12.67785429	49.45544876	115.299567	0.08771234	0.465144358	0.149941486	10.16270306	49.629142	5.372463637	132.5260431	79.17034514	8.251600393	9.267563284	88.41625922	0	0	0.845729445	149.8377047	102.2603062	HMDB0030807	M-H	C16H14O5	36.5	0.85042
6b-Hydroxymethandienone	315.1976973	6.2	478.7155066	186.1086136	671.6631873	79.40241473	200.8044582	1385.978864	233624.182	1117.274274	794.5699368	275.6952359	53.45165212	143.9235616	1347.299518	145.5734814	839.4626328	156.3145885	84.56614125	171.6079815	972.3505902	3539.03305	481.8142893	446.7661896	1113.117568	973526.3164	437981.3924	715.4183245	2459.384749	14.76207697	HMDB0005832	M-H	C20H28O3	38.2	0.49372
CDP-DG(20:4(5Z,7E,11Z,14Z)-OH(9)/i-16:0)	1016.498129	5.5	216.9046022	433.1974322	497.6585763	416.8619073	115.5886129	72.01524144	0	178.2595427	175.7462379	362.7808671	94.08734522	702.6834606	0	56.23540773	281.1912078	1145.745827	87.70414513	216.9967936	71.65251191	35.86153711	1215.265881	1352.157065	23.51716313	165.7632893	0	239.984994	35.65465481	0.181684609	HMDB0293697	M-H	C48H81N3O16P2	30.4	0.5006
CDP-DG(20:5(6E,8Z,11Z,14Z,17Z)-OH(5)/a-13:0)	972.4392088	13.8	16.14497204	203.1755321	0	289.5841603	507.3820843	186.8798067	0	198.5815036	144.5265125	275.2953621	492.9764373	200.2786325	493.5259431	384.1663943	100.1534536	429.9168346	0	0	0	260.8373208	204.945892	114.7605974	235.6138338	0	0	51.18400318	134.360679	0	HMDB0292806	M-H	C45H73N3O16P2	31.6	0.077691
Cyclokievitone	353.1034783	7.1	113.4836035	117.6048765	111.6753786	130.5140706	82.53762757	180.6965875	0	89.94045924	150.8206432	82.11317835	146.1342969	131.0045075	45.91900247	99.73773075	64.26434461	66.88833082	124.260466	100.4234374	219.5696892	111.4547859	108.0440057	93.07813968	96.3990714	0	0	65.87092396	139.2770913	177.1524667	HMDB0033983	M-H	C20H18O6	36	0.47696
D-Glucose, 6-O-alpha-D-glucopyranosyl-	341.1076766	4.3	579.5674141	328.4172998	961.4402101	583.740767	246.0634697	589.4139449	154.3732591	481.6339466	512.8209755	402.0220589	401.0777136	538.4572072	357.7888595	277.2549779	415.3685756	280.2836198	522.1484809	247.7193343	810.3258192	810.8351768	208.2404653	347.744689	619.3052692	0.312237788	58.52446677	400.8059264	707.4563451	577.2612668	HMDB0259486	M-H	C12H22O11	36.8	0.31326
DG(16:0/20:2(11Z,14Z)/0:0)	619.5299937	0.5	11720.72085	11924.50443	18298.76624	10989.85373	66738.99105	18515.24006	27880.94563	9637.006756	8865.750085	13644.1685	30741.43989	12869.30905	3210.137751	25073.56256	27810.41114	25169.82096	45319.33991	60035.64451	10608.69019	7306.495871	22395.31566	6076.115838	10104.27034	22939.89121	125412.4396	30760.71576	6663.080238	32697.82119	HMDB0007109	M-H	C39H72O5	34.9	0.43756
DG(22:5(4Z,7Z,10Z,13Z,19Z)-O(16,17)/0:0/16:0)	655.4947977	0.5	175.3512249	223.8869861	411.436549	327.2503483	865.9855369	375.083894	1080.843995	155.9766991	199.7869977	317.0593949	735.1185989	345.5516956	143.8347153	520.1867024	536.5731517	587.3293617	871.7057856	1172.147653	225.3751828	309.5478163	810.6987689	169.8916151	217.0755748	547.1303309	3484.464164	718.6794364	185.8099929	543.7756904	HMDB0295574	M-H	C41H68O6	32.4	0.14301
DG(22:5(4Z,7Z,10Z,13Z,19Z)-O(16,17)/2:0/0:0)	459.273377	9.5	289.8898173	552.8123059	342.0477339	862.5210444	569.8874041	264.6473519	1921.511067	404.0116394	247.2718682	566.9082855	270.1297062	254.4661131	764.0994896	536.544822	500.1315405	475.7965234	280.0369236	466.5084892	209.8336572	377.0977461	398.8865978	1107.812649	219.2127532	1676.343284	2503.605437	458.574866	257.3574974	219.2354866	HMDB0297028	M-H	C27H40O6	33.8	0.53993
Galactinol	341.1104807	2.8	1013.850281	1362.913248	1684.673267	1115.974354	844.8094421	1436.358116	5830.040853	1277.544136	1272.896926	782.2766206	1335.729491	1313.312966	837.7800871	1034.615809	1195.588957	658.0972631	1235.829638	913.162484	2187.180972	929.9553712	826.1623709	1015.180279	1282.737642	6383.691734	7787.755953	1465.605504	1764.905391	1565.234509	HMDB0005826	M-H	C12H22O11	36.8	0.73934
Gibberellin A3	345.1333497	4.3	752.092973	654.4343177	449.3397854	659.1618561	672.6867602	517.7607939	0	625.5105117	627.1002247	1222.944496	793.2346011	701.0409097	941.628943	441.3244976	686.0068056	646.1872283	724.2489231	658.9157982	763.0484647	465.3521768	937.3440325	948.91858	489.6137228	263.8973368	128.5447827	728.8748506	504.3175903	577.8226966	HMDB0003559	M-H	C19H22O6	35.3	0.35073
Maltotriose	503.1632091	3.5	193.4070821	224.6234162	283.5676046	260.2291213	130.2220983	176.5203074	157.3088564	201.0616778	216.5049035	170.3876795	268.7623932	243.1184244	140.0091415	97.75466187	201.9824849	197.6523793	182.8465128	164.4314456	298.1316748	219.6980576	176.367512	239.702828	225.806383	189.0649588	12.49256474	251.8419407	178.867855	241.3235991	HMDB0001262	M-H	C18H32O16	35.1	0.49234
PA(16:1(9Z)/22:6(5Z,8E,10Z,13Z,15E,19Z)-2OH(7S, 17S))	749.4396362	0.4	230.474062	243.4400067	382.8981883	322.162423	689.2129134	419.8695689	852.4073354	188.4719709	213.227196	387.392685	642.1256899	309.6685701	160.4547035	595.9344153	466.890827	580.3652372	762.327811	890.6646249	239.3268358	201.6746569	699.7659125	198.5304993	325.8650668	839.7338898	2877.40678	542.5046972	219.5775034	753.2909938	HMDB0263437	M-H	C41H67O10P	32.4	0.54048
PA(2:0/20:3(8Z,11Z,14Z)-O(5,6))	515.2437957	3.8	1122.182033	375.2370448	248.692778	291.1015838	598.4040889	403.9724828	809.8458874	426.5875364	715.3587385	638.122437	535.1622867	292.55994	255.0638949	603.3080459	705.2006058	896.2861168	309.0022446	630.8497324	194.7214663	196.3011401	813.6323349	662.4543907	344.8164773	1041.257631	441.5234775	719.9160136	280.3669598	200.1311871	HMDB0266487	M-H	C25H41O9P	33.6	0.40032
PA(20:4(6E,8Z,11Z,14Z)-OH(5S)/21:0)	781.5403999	13.7	2544.799982	448124.944	1932.406652	88763.43193	122396.1672	58308.71675	0	79457.6029	31233.95278	37462.26574	114220.5603	8030.263903	61858.07375	276144.2955	12966.04906	487071.3639	0	0.002410577	2107.875547	173412.0187	30109.59598	1141.630026	185275.5537	0	0	10390.89134	44551.82142	0	HMDB0265454	M-H	C44H79O9P	37.1	0.18933
PA(20:4(6E,8Z,11Z,14Z)+=O(5)/21:0)	779.5251171	12.7	3661.889422	269699.6557	4501.318915	44299.40863	66603.97257	25221.28529	0	42751.68765	10853.96137	18532.82365	56515.67993	2037.3674	20519.22401	180421.7767	34792.36384	256482.7023	0	0	8396.401835	405240.1366	4963.147643	391.08646	195508.0746	133.628373	0	33069.87974	144194.9044	0	HMDB0265494	M-H	C44H77O9P	36.8	0.41575
PA(21:0/20:3(5Z,8Z,11Z)-O(14R,15S))	781.5371968	11.8	293.0663838	5435.011306	0	2532.95159	449.1758693	574.7746628	946.6521578	1341.282427	694.7750154	175.427217	913.0582686	98.53508026	822.0367933	787.6889315	279.3337518	2301.579597	0	0	0.081679758	1760.261381	16.51298001	2.487437434	941.7065985	1770.275409	0	165.0558647	863.4621549	0	HMDB0265443	M-H	C44H79O9P	34	0.1763
PA(21:0/PGF2alpha)	815.5435282	9.4	0.132764496	6754.150376	0	147762.5074	0.460933819	0	9458.403007	21.83929373	9.888639592	17874.16127	0	0.00809687	35.58107717	0.255878289	1.459597575	245.5549126	0	0	0	4.547859901	0	30832.02542	0.030353066	5082.196399	9193.767765	0	1.851291726	0	HMDB0265477	M-H	C44H81O11P	37.7	0.58088
PA(22:0/i-12:0)	675.4948638	0.4	1466.22179	1321.021695	2549.328576	1355.086398	8687.85534	2214.973839	6141.164223	1116.540194	1175.249975	1914.32082	4017.580835	1487.406683	987.0463448	3258.006848	3374.550294	3078.55474	6228.535296	8215.250697	1711.270543	806.4034885	2683.857033	988.0892665	1569.077973	5210.355156	17068.93706	4138.935907	952.0498378	4405.022206	HMDB0115668	M-H	C37H73O8P	29.7	0.53571
PA(22:5(4Z,7Z,10Z,13Z,19Z)-O(16,17)/19:0)	777.5086407	12.7	2.241752281	35638.08282	608.1227495	688.1925701	1009.947994	971.5980991	0	1293.142293	224.5648494	497.0491783	1079.220774	0	554.2290869	6027.217819	1498.301357	8842.001617	0	0	334.881406	23152.76382	0	10.57257114	4249.6975	11.06252759	0	1220.419101	6712.867424	0	HMDB0264495	M-H	C44H75O9P	37.1	0.77275
PA(24:0/PGF2alpha)	857.5892652	12.4	147.0836814	1070.96939	5.972456951	1028.325487	1725.047242	238.0786478	0	866.1983769	684.6517981	257.6358366	743.0916525	451.8286781	1178.119403	861.3563443	90.91552649	3123.530966	61.69324226	23.67982883	0	575.3160538	0	0	654.6737142	150.9992113	0	0	166.7438233	20.73271789	HMDB0266307	M-H	C47H87O11P	33.3	0.03002
PA(a-21:0/22:6(4Z,7Z,10Z,12E,16Z,19Z)-OH(14))	805.5374683	12.4	2259.666402	15926.05416	0	15877.11172	21521.86283	2229.566282	0	9923.390614	7528.620471	6334.059681	11008.74976	5086.452519	14501.40227	10847.86338	518.4944879	35243.97318	0.364463117	0	0	4053.96951	3101.814699	33.90657422	14051.16882	7.509909803	0	274.2301961	1124.847969	0	HMDB0267187	M-H	C46H79O9P	37.5	0.103625
PA(PGF2alpha/21:0)	815.5448355	11.5	0	15.43066173	0	442042.9219	0	535.4288001	9483.996982	7086.221159	0.054468773	912.2357961	0	453.63926	0	0	9.690499698	11683.255	0	0	0.004750286	0	0	378660.4873	0	7737.891111	12107.45327	12.60632835	0	0	HMDB0265478	M-H	C44H81O11P	38.4	0.69373
PC(18:3(9,11,15)-OH(13)/17:0)	784.5521827	12.6	0	653.4849469	0	147.3764705	262.1337382	56.9192442	0	217.9312578	57.35944079	75.86715203	187.1394232	8.716711915	113.2782215	249.6499232	20.0111177	879.1220302	0	0	0	260.4445984	0	0	456.7240406	0	0	0	98.49798081	0	HMDB0286194	M-H	C43H80NO9P	31.4	0.2225
PE(14:1(9Z)/20:3(5Z,8Z,11Z))	710.4737114	0.4	401.2030485	540.164607	666.2486122	583.1367278	1605.802044	701.4628724	6384.096909	335.5044056	446.7551208	753.9825907	1050.271496	594.575677	1149.72857	803.4415837	813.1594457	1119.154523	1446.849476	1840.585342	399.7624559	638.6492883	1549.500502	737.0331886	561.3407291	4652.692716	7616.983896	1025.609219	484.8658094	945.1333434	HMDB0008869	M-H	C39H70NO8P	35.9	0.54139
PG(18:0/22:6(5Z,7Z,10Z,13Z,16Z,19Z)-OH(4))	837.5259574	11.5	0	2.035443855	0	80585.53889	1.067984785	115.5420203	3805.930162	2680.236588	2.28037303	190.4466573	0	59.8446163	17.18643183	20.12248166	1.711468468	3360.86203	0	0	0	0	0	35422.20932	0.351019093	2418.168552	5543.480894	0.005791073	0.104849718	0	HMDB0268839	M-H	C46H79O11P	38.4	0.25654
PG(18:2(9Z,11E)+=O(13)/a-13:0)	717.4376	11.6	25.22953201	80.48384333	15.46137647	1590.778925	20.3732892	25.77380517	1308.255949	407.5135067	33.47734032	143.514529	47.05962278	17.91167554	49.81680607	2.415145976	53.50235538	485.6762018	0	1.441924702	39.94891809	19.04046075	14.53061101	3.868803529	31.26888101	759.4198467	2364.427298	28.39620365	7.78935857	0.146538603	HMDB0270583	M-H	C37H67O11P	34.5	0.37742
PG(18:2(9Z,11Z)/22:6(5Z,7Z,10Z,13Z,16Z,19Z)-OH(4))	833.4949532	10.4	585.4774942	13.90825772	4.062338719	16228.58336	12.83728808	0	2523.408812	136.4568136	24.06509062	717.1256689	0	0	25.4374634	2.331369277	34.52898372	0	0	0	21.17949975	7.870155605	0	16900.29697	8.563098887	1319.042516	3310.948511	2.429717858	7.275528016	0	HMDB0269151	M-H	C46H75O11P	35.4	0.26331
PG(20:5(5Z,8Z,10E,14Z,17Z)-OH(12)/18:0)	811.5133212	10.4	0.00058403	0.831137525	0	122919.7143	0.511866401	0.01576084	7080.145834	167.548281	6.630035258	2705.947544	0	0	5.066369557	2.354076153	0.821809628	0	0	0	0.213908189	0.338566671	0	152766.1166	0.003495037	4241.358504	8902.606941	0.202957967	0.252665308	0	HMDB0268828	M-H	C44H77O11P	38.5	0.28716
PG(i-20:0/18:2(9Z,11E)+=O(13))	815.5440314	10.2	0	229.6001799	0	3363.60087	0	0	398.5564311	2.161388889	1.721076005	268.1549907	0	0	260.1232234	0	0	508.2953932	0	0	0	0.018273067	0	2880.561578	0	861.6842772	1121.819082	0	0	0	HMDB0271932	M-H	C44H81O11P	31.9	0.65895
PG(PGE2/20:3(5Z,8Z,11Z))	867.5034565	13.7	303.2148762	3819.847286	0	3357.186124	6809.029838	1634.142857	0	3896.507379	1917.274441	2454.664627	6314.777047	2102.362742	6067.173615	4562.266286	1005.755599	8661.548662	0	0	76.00185817	3162.80223	2050.752625	436.8115046	4371.350433	0	0	767.8710642	1236.122002	0	HMDB0269724	M-H	C46H77O13P	38.3	0.08344
PGP(20:3(8Z,11Z,14Z)/22:5(4Z,7Z,10Z,13Z,19Z)-O(16,17))	939.4752818	7.1	53.62105224	1413.592467	317.2163423	11.62942489	4778.975592	152.5249613	0	89.23534136	76.52286289	236.2524193	1969.683117	887.1646334	380.0210943	1443.477247	135.8473692	1061.067098	572.0975725	950.3150562	292.3528419	26.04240491	65.57966821	1286.956182	372.3493083	0	50.07956264	105.8505329	298.2714271	43.62976166	HMDB0273624	M-H	C48H78O14P2	30.4	0.36182
PI(20:4(6E,8Z,11Z,14Z)+=O(5)/16:0)	871.5017388	13.8	7.769112761	793.1498876	0	243.5471615	304.466159	232.6761414	0	273.0177197	107.4118989	242.8866811	312.5888999	30.66441259	304.6676047	535.8694667	44.98313437	750.9492787	0.004487047	0	0	521.9519038	99.76601955	174.3416854	286.3620204	0	0	43.04304198	217.3506138	0	HMDB0276075	M-H	C45H77O14P	36.4	0.24705
PIP(20:4(6E,8Z,11Z,14Z)+=O(5)/16:0)	951.4663277	13.4	0	0	0	310.7410053	8.699787503	0	0	243.5790186	0	0	0	0	0	15.00246255	0	15.65077267	0	0	0	0	0	1.648924725	0	0	0	0	0	0	HMDB0278462	M-H	C45H78O17P2	31.2	0.61853
Polymaltose	341.1079774	3.4	350.1779106	414.3268279	566.3095825	322.3416687	186.1063213	146.4067271	22.42060154	387.3837777	415.5641	202.2352151	358.9186655	480.6151959	246.1386823	353.9541325	272.8816903	142.7246689	374.5936976	177.4000168	432.7236837	389.8472903	35.39468428	205.3039853	414.5273849	175.9930659	38.8164434	311.8508093	844.8895243	607.4770029	HMDB0242553	M-H	C12H22O11	31	0.64498
PS(20:4(5Z,8Z,11Z,13E)+=O(15)/18:2(9Z,12Z))	820.4805994	0.4	1269.811483	1137.456574	1173.570675	744.384001	1059.77738	438.7447795	3030.91452	920.7354546	713.7670039	1346.970294	1940.129928	1065.562333	821.7780895	1234.557384	1406.446821	1692.883397	2423.450528	1925.537464	686.7880722	494.0579147	1167.63944	1058.113364	869.6746839	3831.939173	8781.530537	745.4739361	429.2363429	1687.080747	HMDB0281679	M-H	C44H72NO11P	32	0.37857
PS(22:5(4Z,7Z,10Z,13Z,19Z)-O(16,17)/20:2(11Z,14Z))	874.5275268	12.3	0.776296928	953.7017967	0	655.8944962	1182.108548	100.2567156	0	849.9964891	292.1587874	136.4773809	1075.626328	346.8804927	477.1925553	840.7469206	0	1394.862821	0.058839063	0	0	309.0110622	0	0.676599394	1178.409479	0	0	0	119.1092663	0.058987474	HMDB0282340	M-H	C48H78NO11P	49.7	0.018889
TG(20:5(5Z,8Z,11Z,14Z,17Z)/18:3(9Z,12Z,15Z)/20:5(5Z,8Z,11Z,14Z,17Z))	919.6856718	25.7	42311.88339	43250.10483	76491.56272	96113.8085	125100.3261	64509.27249	8760.681219	52221.1574	38835.16254	89875.30437	101380.4863	76367.16259	101664.698	130488.1472	66304.44299	105632.8205	154600.8681	147720.4122	61649.83265	82153.96402	202062.3748	3.775784239	69782.73606	22916.57005	23492.17737	122865.9061	66445.13672	145903.0782	HMDB0010539	M-H	C61H92O6	35.7	0.105748
