# Supplementary material for: Polyphenol-Rich Aronia melanocarpa Fruit Beneficially Impact Cholesterol, Glucose, and Serum and Gut Metabolites: A Randomized Clinical Trial
Source: Foods. 2024 Aug 30;13(17):2768. doi: 10.3390/foods13172768 (PMC11395532; doi:10.3390/foods13172768)
Supplement: Supplementary file 1 [file foods-13-02768-s001.zip › SupplementalFileS1_SerumAnnotation.xlsx]

## Sheet: Sheet1
Metabolite	m/z	Retention Time	Annotation Level	Authentic Standard	Fragmentation Library Match	in silico annotation
2'-Deoxy Inosine	268.102	1.3	1	Y
Arginine	175.117	4.2	1	Y	Y	Y
Asparagine			1	Y
Citrulline			1	Y
Cystine			1	Y
Glucosamine			1	Y
Glucose			1	Y
Glutamic Acid			1	Y
Histidine		3.6	1	Y	Y
Homoserine			1	Y
Lysine		4.5	1	Y		Y
Methionine			1	Y
MethylGalactoside			1	Y
Ornithine	133.096	4.8	1	Y	Y	Y
Phenylalanine			1	Y
Proline	116.069	2.6	1	Y	Y
Putrescine			1	Y
Pyroglutamic Acid			1	Y
Thiamine			1	Y
Threonine			1	Y
TMAO			1	Y
Tryptophan			1	Y
Tyrosine			1	Y
Urea			1	Y
Uric Acid			1	Y
Uridine			1	Y
Valine			1	Y	Y
Creatinine	114.065	1.6	1	Y	Y
PC(16:0/18:1)	760.579	2	2b		Y
LPC 16:0	496.337	2.4	2a		Y	Y
LPC 18:2	520.336	2.4	2a		Y	Y
Glutamine	147.075	2.7	1	Y	Y	Y
Homoproline methyl ether	144.1	2.8	2b		Y
Carnitine	162.111	3.5	1	Y	Y	Y
SN-Glycero-3-Phosphate	258.108	3.5	2b		Y
3-Methylhistidine	170.091	3.7	2b		Y
SDMA	203.148	4.2	2b		Y
Acetylcarnitine		3.2	3			Y
Glycerophosphocholine		3.5	3			Y
2-chloroquinoline			4
6-octenoylcarnitine			4
Cytosine	112.05	3.6	1	Y
