# Supplementary material for: Polyphenol-Rich Aronia melanocarpa Fruit Beneficially Impact Cholesterol, Glucose, and Serum and Gut Metabolites: A Randomized Clinical Trial
Source: Foods. 2024 Aug 30;13(17):2768. doi: 10.3390/foods13172768 (PMC11395532; doi:10.3390/foods13172768)
Supplement: Supplementary file 1 [file foods-13-02768-s001.zip › SupplementalFileS2_BileAcids.csv]

Group	Week	CDCA	CA	GDCA	GCDCA	GCA	TLCA	TDCA	TCDCA	TUDCA	TCA	DCA	GUDCA	LCA	MCA	UDCA
Aronia Pre	0	0	19809.99788	5387.870788	7108.836343	26139.19172	2692.177951	4949.119981	4315.405601	5784.755755	16.99275008	0	78.6112233	18.11191238	16.80720027	12.66996081
Aronia Pre	0	115.6541264	115842.8375	17049.89575	17875.36782	30408.54522	11005.21611	41021.52994	7374.93011	1960.646844	17.24970198	43.26886865	14.40676643	54.79623184	17.44240426	50.73200547
Aronia Pre	0	0	17257.33526	6880.358986	9587.471749	27948.90723	3135.531399	7164.732488	7447.007805	1900.88799	9.095744053	0	1.790454663	0.009266774	43.51763543	6.546172316
Aronia Pre	0	52.79404676	602410.3398	43891.4624	140398.061	343854.3158	4765.512524	18221.96382	53299.24831	2018.966321	0.362542968	0	1.522961534	29.41687594	7.184506185	14.48878156
Aronia Pre	0	130.2814797	35164.31819	17147.21784	28844.0522	71801.21001	10412.63512	17344.0971	19058.25988	2658.459151	1.354164243	0	2.992869061	43.16909533	10.56178842	11.82056211
Aronia Pre	0	82.0862782	27088.79046	24498.93953	61479.85043	103547.7953	5524.176291	13021.04644	28583.44818	2671.79574	0.934758802	0	4.922705451	37.45589033	0.983589631	2.89267455
Aronia Pre	0	0	16489.25749	208.9514248	485.8433519	17435.50683	202.0558437	225.2650425	259.0086114	772.963303	174.2979711	0	860.3586021	280.3376052	1230.269724	3519.482299
Aronia Post	4	22.67616821	26724.38499	14300.65471	21029.32636	48344.80759	5924.428941	9369.649206	9745.401933	2582.515739	7.954704728	13.407573	26.18900797	90.65834159	11.66531029	47.23993348
Aronia Post	4	10.51644493	42878.97854	10325.36681	16186.83519	42781.94904	4923.881741	9674.893278	8692.275522	5762.365349	2.970501265	8.668047216	26.43354458	60.50457493	1.306577393	7.065582777
Aronia Post	4	65.28557879	356888.5796	5580.53919	8439.742294	61590.9937	3087.360702	10805.30789	21074.96516	3241.888845	6.312394125	23.94879007	43.90758387	2.533099753	19.0649094	6.980328434
Aronia Post	4	98.58626518	59046.88361	7203.299138	11884.58025	19876.4942	3337.308476	13778.6525	4708.437552	2028.490302	4.097506295	32.45826553	5.051709261	0.264735874	3.330798754	11.92141801
Aronia Post	4	69.96701395	63511.97665	11378.34676	18483.36651	40786.33755	7234.627774	19503.16711	24366.0659	1581.707709	4.769070393	0	1.102542674	28.2659627	3.724603103	18.68760862
Aronia Post	4	79.74852879	61120.91689	15496.06129	30752.73256	51200.3311	8298.629626	11296.46819	10506.3915	1492.527177	5.930887427	0	9.367053537	76.28422167	7.275968471	98.99287031
Aronia Post	4	26.96780465	36072.0154	15441.71695	15797.20557	76409.54707	10349.04522	18098.61459	15451.74592	3198.520279	2.231034178	0	0	33.56440976	17.01911219	18.71196587
Control Pre	0	8.378616333	17741.91361	6674.312895	11515.56438	31764.66564	4465.900021	5954.844994	6249.858654	3808.874483	9.952610846	0	9.231126197	18.6068947	14.63993768	9.993559729
Control Pre	0	145.5366842	179125.5023	10496.72826	14209.72344	33520.98287	5640.060489	6855.103678	4762.039367	3586.489362	4.126960174	36.19441899	29.35584404	45.76520236	6.886122985	2.546116652
Control Pre	0	0	7360.9593	2247.841333	4401.12322	16613.36983	1687.915044	3188.041034	3995.611523	1560.461314	4.884163181	0	6.518294592	0.726831144	8.309154814	16.71256838
Control Pre	0	0	11564.81187	3798.004959	6033.063166	28668.37535	2861.938139	5098.932165	5588.818385	3037.534874	4.414453555	0	12.98223458	0.217923806	16.67957816	26.71074188
Control Pre	0	0	32960.78244	7412.861933	6195.907613	53062.57174	3320.881758	7710.676402	6164.262533	1732.201439	13.60303859	0	11.85617399	0.868476474	63.09170608	0
Control Pre	0	145.5322745	22951.30851	12797.66653	14664.46543	46750.11862	7954.871202	11239.91388	10231.7922	2173.255302	0.245014096	7.90257749	10.21886391	30.86987356	12.60698282	6.905068989
Control Pre	0	0	56679.52284	6416.612017	11199.95443	32529.33403	4295.874993	37862.17781	30805.109	4252.76411	7.597370428	0	0.893944609	12.18887136	11.90612333	1.852158272
Control Post	4	40.7250591	226387.8523	34911.90734	32024.29073	102429.3903	5717.911207	21050.78497	16757.46122	3554.92189	0	5.496026869	30.37446981	2.102441008	51.05241169	29.07822876
Control Post	4	25.12896547	24149.44041	18723.85084	13547.61501	43416.70922	5551.688625	11260.1899	7692.912867	1407.135286	1.95923136	12.53607252	7.888248975	43.82090804	8.235066238	7.5787543
Control Post	4	0.002889241	19044.05976	174.357836	282.2946224	9762.969353	244.3538589	273.7895388	117.8875598	800.2090428	210.0066314	0	793.9477344	186.3732778	1157.759023	2617.528417
Control Post	4	0	26785.14259	193.6392665	440.6987967	9766.009264	555.2526005	120.7418921	195.3029928	716.9348793	261.2193958	1.917128852	1462.046058	171.2914627	1997.037414	5682.972713
Control Post	4	1.209602901	19833.70087	8261.817785	12785.25747	35738.69529	5095.14713	7230.242134	7917.149269	4751.273213	0.43101702	0	1.386481185	4.502444749	8.528576338	0.419542658
Control Post	4	0	31126.29569	11109.64794	10741.51169	50486.43506	6489.904174	11851.11183	7937.045371	3493.686056	0.502589338	0	5.736597652	26.53118657	1.678232642	0.435222034
Control Post	4	0	7016.603305	3488.971077	6040.500122	25552.32543	1996.613626	4848.83956	5750.987786	1607.490281	0.058142906	0	0.033836717	0.31148751	0.198011886	0
